# Supplementary material for: Prognostic Significance of Erythrocyte Sedimentation Rate for Survival in Equine Colic
Source: Animals (Basel). 2026 Feb 3;16(3):476. doi: 10.3390/ani16030476 (PMC12896511; doi:10.3390/ani16030476)
Supplement: Supplementary file 1 [file animals-16-00476-s001.zip]

Archive with 1 entries (1 files):
- animals-4089597-supplementary.pdf
